# Supplementary material for: Causal Inference of Central Nervous System-Regulated Hormones in COVID-19: A Bidirectional Two-Sample Mendelian Randomization Study
Source: J Clin Med. 2023 Feb 20;12(4):1681. doi: 10.3390/jcm12041681 (PMC9961400; doi:10.3390/jcm12041681)
Supplement: Supplementary file 1 [file jcm-12-01681-s001.zip]

Archive with 1 entries (1 files):
- jcm-2181545-supplementary.pdf
